# Supplementary material for: Latent multinomial models for extended batch‐mark data
Source: Biometrics. 2022 Nov 22;79(3):2732–42. doi: 10.1111/biom.13789 (PMC10953401; doi:10.1111/biom.13789)
Supplement: Supplementary file 2 — Data S1 [file BIOM-79-2732-s001.zip]

Archive with 17 entries (16 files):
- code4Sims/
- __MACOSX/._code4Sims
- code4Sims/phitpt.cpp
- __MACOSX/code4Sims/._phitpt.cpp
- code4Sims/phitpc.cpp
- __MACOSX/code4Sims/._phitpc.cpp
- code4Sims/.Rhistory
- code4Sims/.DS_Store
- __MACOSX/code4Sims/._.DS_Store
- code4Sims/Rfunc2start.R
- __MACOSX/code4Sims/._Rfunc2start.R
- code4Sims/TMB_1.7.16.R
- __MACOSX/code4Sims/._TMB_1.7.16.R
- code4Sims/phicpt.cpp
- __MACOSX/code4Sims/._phicpt.cpp
- code4Sims/phicpc.cpp
- __MACOSX/code4Sims/._phicpc.cpp
