# Supplementary material for: Latent multinomial models for extended batch‐mark data
Source: Biometrics. 2022 Nov 22;79(3):2732–42. doi: 10.1111/biom.13789 (PMC10953401; doi:10.1111/biom.13789)
Supplement: Supplementary file 2 — Data S1 [file BIOM-79-2732-s001.zip › code4Sims/Rfunc2start.R]

## Latent multinomial models for extended batch mark data
## W Zhang, SJ Bonner, RS McCrea
if(F){
  ## Commands to use the code below
  rm(list = ls())
  source("Rfunc.R")
  library(TMB)
  library(Matrix)
  ## Use TMB version 1.7.16
  source("TMB_1.7.16.R") 
  ## Compile the C++ template functions
  compile("phitpt.cpp")
  dyn.load(dynlib("phitpt"))
  compile("phitpc.cpp")
  dyn.load(dynlib("phitpc"))
  compile("phicpt.cpp")
  dyn.load(dynlib("phicpt"))
  compile("phicpc.cpp")
  dyn.load(dynlib("phicpc"))
  
  ## Numbers of secondary occasions  
  nOccas <- c(3, 3, 3, 3)   
  ## Total number of occasions
  n <- sum(nOccas)       
  ## Number of primary periods
  nper <- length(nOccas)    
  ## True capture histories
  truehists <- generate.truehists(nOccas)          
  ## Starting and ending occasions of each primary period  
  ppInd <- find.primperiod.indices(nOccas)                                 
  ## True primary histories
  trueprimhists <- find.primhists(truehists, ppInd)
  ## Starting and ending occasions of event 1 for each of the true primary histories
  eventoneInd <- find.event1.indices(trueprimhists)   
  ## The link matrix connecting the latent and observed data
  linkmat <- find.linkmat(truehists, ppInd)              
  
  ## Model parameters
  N <- 1000                  ## Super-population size
  phi <- rep(0.8, nper-1)    ## Survival probabilities between primary periods
  p <- rep(0.2, n)           ## Capture probabilities 
  beta <- rep(1/nper, nper)  ## Probabilities that an individual enters the population in each period
  beta0 <- beta[-nper]       ## We have nper-1 free parameters since beta has to sum up to one
  
  ## Run replicated simulations
  set.seed(123)
  simres <- run.sims.func(nOccas = nOccas, N = N, p = p, phi = phi, beta = beta, ## Model parameters 
                           Nsim = 100, ## Number of replicates
                           record.fails = T,## Record cases where optimisation fails
                           multi.models = F,## Fit multiple models to the same dataset or not
                           penalty = 0) ## Penalization or not
}## End of if(F) commands


##############################################################
## R functions start here
##############################################################

logit <- binomial()$linkfun

generate.truehists <- function(nOccas){
  ## Return all eligible true capture histories 
  ## nOccas: the length of nOccas is the number of primary periods; 
  ## the k-th element of nOccas is the number of secondary occasions within primary period k
  ## Each true capture history may consist of:
  ## 0 (not captured), 1 (initially captured and marked), and 2 (recaptured)
  ## -------------------------------------------------------------------
  ## Total number of secondary occasions (the length of each true capture history)
  n <- sum(nOccas)
  truehists <- rep(0, n) ## Null history
  ## True histories with event 1 on different occasions
  ## Only 0 before event 1 and only 0 or 2 after event 1
  for(i in 1:n){
    ## Event 1 appears on the i-th occasion
    expandstr <- paste("expand.grid(", paste(c(rep("0", i-1), 1, rep("c(0, 2)", n-i)), collapse=", "), ")")
    truehists <- rbind(truehists, as.matrix(eval(parse(text=expandstr))))
  } 
  colnames(truehists) <- NULL
  return(truehists)
}

##############################################################

find.primperiod.indices <- function(nOccas){
  ## Return the starting and ending indices of each primary period 
  ## given the numbers of occasions for each period
  ## -------------------------------------------------------------------
  ppInd <- matrix(0, nrow = length(nOccas), ncol = 2) 
  for(i in 1:length(nOccas)) ppInd[i, ] <- sum(nOccas[1:i]) - nOccas[i] + c(1, nOccas[i])
  colnames(ppInd) <- c("Starting occasion", "Ending occasion")
  rownames(ppInd) <- paste0("Period ", 1:length(nOccas), sep = "")
  return(ppInd)
}

##############################################################

find.primhists <- function(truehists, ppInd){
  ## Return corresponding primary histories given true capture histories
  ## For example, given 10 02 00 20 (two occasions for each period), we get 1101
  ## -------------------------------------------------------------------
  ## Find the corresponding primary history for a single true capture history
  find.one.true.primhist <- function(truehist) {
    apply(ppInd, 1, function(ind) ifelse(any(truehist[ind[1]:ind[2]] != 0), 1, 0))
  }
  ## For all histories
  trueprimhists <- t(apply(truehists, 1, find.one.true.primhist))
  return(trueprimhists)
}

#############################################################

find.event1.indices <- function(hists){
  ## Find the indices of the first and last event 1 in each primary history 
  ## For example, given true history=c(1, 0, 1, 0), it will return c(1, 3)
  ## -------------------------------------------------------------------
  inds <- matrix(0, nrow = nrow(hists), ncol = 2)
  for(i in 1:nrow(hists)){
    allinds <- which(hists[i,] == 1)
    if(length(allinds) >= 2) inds[i,] <- c(min(allinds), max(allinds))
    else if(length(allinds) == 1) inds[i,] <- rep(allinds, 2) ## There is only one event 1
    else inds[i,] <- rep(0, 2) ## The null history
  }
  return(inds)
}

##############################################################

find.linkmat <- function(truehists, ppInd){
  ## Find the link matrix that connects the latent data to observed data given true capture histories
  ## ppInd[i,] gives starting and ending occasions of primary period i
  ## -------------------------------------------------------------------
  nhist <- nrow(truehists)
  n <- ncol(truehists)   ## Total number of secondary occasions 
  nper <- nrow(ppInd)    ## Total number of primary periods
  
  ## Part I: matrix A (marked individuals)
  Amat <- matrix(0, nrow = n, ncol = nhist)
  for(i in 1:nhist){
    tmp <- which(truehists[i,] == 1)
    if(length(tmp) > 0) Amat[tmp, i] <- 1
  }

  ## Part II: matrix B (recaptured individuals)
  Bmat <- matrix(0, nrow = nper * n, ncol = nhist)
  for(i in 1:nhist){
    ## Check if there are any recaptures (event 2) first
    recap <- any(truehists[i,] == 2)
    if(recap){
      ## The occasion on which the individual is marked
      markocca <- which(truehists[i,] == 1)
      tmp <- ppInd - markocca 
      ## The corresponding primary period
      markpp <- which(tmp[,1]*tmp[,2] <= 0)
      indstart <- (markpp - 1) * n + markocca + 1
      indend <- markpp * n 
      for(j in indstart:indend){
        if(truehists[i, j-n*(markpp-1)] == 2) Bmat[j, i] <- 1
      }
    }
  }
  ## Some rows of Cmat always comprise of zero entries and thus are not needed in the framework
  zeroRowInd <- which(rowSums(Bmat) == 0)
  Bmat <- Bmat[-zeroRowInd, ]
  
  ## Return the combination of the three matrices
  linkmat <- rbind(Amat, Bmat)
  return(linkmat)
}

##############################################################

calc.latprobs <- function(phi, p, beta, truehists, 
                          trueprimhists, ppInd, eventoneInd){
  ## Calculate the probability of each true capture history
  ## phi: survival probabilities (between parimary periods)
  ## p: capture probabilities on each occasion
  ## beta: probabilities of an individual entering the population in each primary period
  ## truehists: true capture histories (over all secondary occasions)
  ## trueprimhists: true primary histories
  ## ppInd: correspondence between primary periods and secondary occasions:
  ## the i-th row of ppInd gives the start and end indices of primary period i
  ## eventoneInd: indices of the first and last entry 1 in each true primary history
  ## 
  ## Probabilities of events 0 - 2 on each occasion in terms of model parameters
  ## Pr(0 on occasion t) = 1 - p[t]
  ## Pr(1 on occasion t) = p[t]
  ## Pr(2 on occasion t) = p[t]
  ## -------------------------------------------------------------------
  nhist <- nrow(trueprimhists)
  probs <- rep(1, nhist)
  nper <- ncol(trueprimhists)
  n <- ncol(truehists) ## Total number of secondary occasions
  
  ## Construct a probability matrix (to store probabilities of events 0, 1, 2) for convenient use 
  ## For example, Pr(10202 within one period) = pmat[1,2] * pmat[2,1] * pmat[3,3] * pmat[4, 1] * pmat[5, 3]
  pmat <- matrix(0, nrow = n, ncol = 3)
  pmat[,1] <- 1 - p           ## Probs of event 0
  pmat[,2] <- p               ## Probs of event 1
  pmat[,3] <- p               ## Probs of event 2

  ## First calculate the probability of the null history, which is different from others
  nullhist <- truehists[1,]   ## The null history is the first one  
  ## Calculate the probabilities of event 0 in each period
  pvec <- rep(1, nper)
  for(j in 1:nper){
    occaStart <- ppInd[j, 1] ## Starting secondary occasion for the j-th period 
    occaEnd <- ppInd[j, 2]   ## Ending secondary occasion for the j-th  period
    for(k in occaStart:occaEnd){
      pvec[j] <- pvec[j] * pmat[k, nullhist[k]+1]
    }
  }
  nullprob <- beta[nper] * pvec[nper] 
  for(i in 1:(nper-1)){
    tmpprob <- beta[i] * pvec[i]
    ## Deal with 0 entries at the end of the history
    tmp <- 1 - phi[nper-1] + phi[nper-1] * pvec[nper]
    ## If there are two or more zero entries, find the probability iteratively:
    if(i < nper-1){
      for(k in (nper-1):(i+1)) tmp <- tmp * phi[k-1] * pvec[k] + 1 - phi[k-1]
    }
    tmpprob <- tmpprob * tmp
    nullprob <- nullprob + tmpprob
  }
  probs[1] <- nullprob
  
  ## Now calculate probabilities of remaining histories
  for(i in 2:nhist){
    truehist <- truehists[i,] ## The i-th true history
    ## Calculate the probability of each event in the corresponding primary history
    pvec <- rep(1, nper)
    for(j in 1:nper){
      occaStart <- ppInd[j, 1] ## Starting secondary occasion for the j-th period 
      occaEnd <- ppInd[j, 2]   ## Ending secondary occasion for the j-th  period
      for(k in occaStart:occaEnd){
        pvec[j] <- pvec[j] * pmat[k, truehist[k]+1]
      }
    }
    ## Probability of all the 0 entries (if any) before the first event 1
    if(eventoneInd[i,1] > 1){
      ## Only one 0
      tmp <- beta[eventoneInd[i,1]]
      tmp <- tmp + beta[1] * prod(pvec[1:(eventoneInd[i,1]-1)]) * prod(phi[1:(eventoneInd[i,1]-1)])
      ## Two or more 0's
      if(eventoneInd[i,1] > 2) {
        for(j in 2:(eventoneInd[i,1] - 1)) {
          tmp <- tmp + beta[j] * prod(pvec[j:(eventoneInd[i,1]-1)]) * prod(phi[j:(eventoneInd[i,1]-1)])
        }   
      }
      probs[i] <- probs[i] * tmp
    } else {
      ## No 0 entry
      probs[i] <- probs[i] * beta[1]
    }
    ## Then consider the strand between the first and last entry 1 of primary history
    for(j in eventoneInd[i,1]:eventoneInd[i,2]){
      ## Capture probability
      probs[i] <- probs[i] *  pvec[j]
    }
    if(eventoneInd[i,2] > eventoneInd[i,1]){
      ## Survival
      for(k in eventoneInd[i,1]:(eventoneInd[i,2] - 1)){
        probs[i] <- probs[i] * phi[k]
      }
    }
    ## Now consider 0 entries (if any) at the end of the primary history, e.g. the last two 0's of 10100.
    if(eventoneInd[i,2] < nper){
      ## If there is only one 0 entry at the end, do the following:
      tmp <- 1 - phi[nper-1] + phi[nper-1] * pvec[nper]
      ## If there are two or more zero entries, find the probability iteratively:
      if(eventoneInd[i,2] < nper-1){
        for(k in (nper-1):(eventoneInd[i,2]+1)) tmp <- tmp * phi[k-1] * pvec[k] + 1 - phi[k-1]
      }
      probs[i] <- probs[i] * tmp
    }
  }
  return(probs)
}

#############################################################

fitLMM.func <- function(obscounts, linkmat, truehists, trueprimhists, ppInd, eventoneInd, 
                        startvec = NULL, model = "phitpt", penalty = 1, sigma = 1.25){
  ## Fit the latent multinomial model to extended batach mark data 
  ## startvec is a vector of starting values for optimization
  ## startvec = c(N.start, p.start, phi.start, beta0.start)
  ## penality indicates if penalization is used (1) or not (non 1)
  ## sigma is a value used with penalization 
  ## ------------------------------------------------------------------- 
  nocca <- ncol(truehists) ## Total number of capture occasions
  nper  <- ncol(trueprimhists) ## Number of primary periods
  ## Check the inputs
  # if(length(obscounts) != nrow(linkmat)       | 
  #    ncol(linkmat)     != nrow(truehists)     | 
  #    nrow(truehists)   != nrow(trueprimhists) |
  #    nrow(truehists)   != nrow(eventoneInd)   |
  #    nrow(ppInd)       != nper) stop("Incorrect inputs detected")
  ## Determine a lower bound for N
  ## N should not be smaller than the total number of individuals marked
  Nmin <- sum(obscounts[1:nocca])  
  
  ## If there are zero counts in the observed vector, some adjustment is needed to ensure that the SPA works
  ## This will reduce the amount of computation needed and improve efficiency
  if(any(obscounts == 0)){
    zero.counts.ind <- which(obscounts == 0)
    zero.truehists.ind <- which(colSums(linkmat[zero.counts.ind,,drop = F]) > 0)
    linkmat <- linkmat[-zero.counts.ind, -zero.truehists.ind]
    truehists <- truehists[-zero.truehists.ind,]
    trueprimhists <- trueprimhists[-zero.truehists.ind,]
    eventoneInd <- eventoneInd[-zero.truehists.ind,]
    obscounts <- obscounts[-zero.counts.ind]
  }
  nhist <- nrow(truehists) ## Number of true capture histories
  ## Consider different models
  if(model == "phitpt"){
    np <- nocca; nphi <- nper -1 
  }else if(model == "phitpc"){
    np <- 1; nphi <- nper -1 
  }else if(model == "phicpt"){
    np <- nocca; nphi <- 1 
  }else if(model == "phicpc"){
    np <- 1; nphi <- 1 
  }else {
    stop("A wrong model name provided.")
  }
  ## Sort out start values for optimisation
  if(is.null(startvec)){
    Nt.start     <- 1
    pt.start     <- rep(1, np)
    phit.start   <- rep(1, nphi)
    beta0t.start <- rep(1, nper-1)
  }else {
    Nt.start     <- log(startvec[1] - Nmin)
    pt.start     <- logit(startvec[2:(np+1)])
    phit.start   <- logit(startvec[(np+2):(nphi+np+1)])
    beta0t.start <- trans.beta.func(startvec[(nphi+np+2):(np+nphi+nper)])
  }
  ## Penalty items
  phi_lambda   <- rep(1/(2 * sigma^2), nphi)
  p_lambda     <- rep(1/(2 * sigma^2), np)
  beta0_lambda <- rep(1/(2 * sigma^2), (nper-1))

  ## Construct AD template function
  dat <- list(obs_counts = obscounts, linkmat = as(linkmat, "dgTMatrix"),
              true_hists = truehists, true_prim_hists = trueprimhists, 
              pp_ind = ppInd, eventone_ind = eventoneInd, Nmin = Nmin,
              nocca = nocca, nper = nper, nhist = nhist,
              phi_lambda = phi_lambda, p_lambda = p_lambda, beta0_lambda = beta0_lambda,
              penalty = penalty)
  pars <- list(Nt = Nt.start, pt = pt.start, phit = phit.start, 
               beta0t = beta0t.start, svec = rep(0, length(obscounts)))
  obj <- my.MakeADFun(dat, pars, random = "svec", DLL = model, silent = TRUE)
 
  ## Fit the model using the optimizer nlminb
  catline("Start fitting", paste("model", model), "...")
  time <- system.time(optres <- nlminb(obj$par, obj$fn, obj$gr,
                                       control = list(iter.max=2000, eval.max=5000)))
  catline("Done!")
  catline("Time used for optimization:", paste(round(time[1], 2), "s", sep=""))
  ## Convergence code: 0 means successful convergence
  convg <- optres$convergence
  ## If the convergence code is non-zero, do one more optimization
  if(convg != 0)  optres <- nlminb(optres$par, obj$fn, obj$gr,
                                   control = list(iter.max=2000, eval.max=5000))
  convg <- optres$convergence
  ## If it still does not converge, throw out a warning message
  if(convg !=0 ) warning("Convergence code of nlminb is non-zero")
  names(convg) <- "convg"
  
  ## Negative loglikelihood
  nllike <- optres$objective
  names(nllike) <- "nllike"
  
  ## Find variances of the estimates.
  ## Note that calling sdreport(obj) now returns the sd report at the MLEs.
  est.details <- sdreport(obj)
  est.mat <- summary.sdreport(est.details, select = c("report"))
  ## MLEs of transformed parameters 
  transMLEs <- est.mat[,"Estimate"]
  ## Std. Errors
  se.ests <- est.mat[,"Std. Error"]
  if(any(is.nan(se.ests))) warning("TMB returns NaN standard errors")
  ## 95% CIs
  transCI.Lo <- transMLEs - 1.959964 * se.ests
  transCI.Up <- transMLEs + 1.959964 * se.ests 
  ## Back transform the parameters and CIs
  N.est <- Nmin + exp(transMLEs[1])
  N.Lo  <- Nmin + exp(transCI.Lo[1])
  N.Up  <- Nmin + exp(transCI.Up[1])
  ## Other parameters
  param.est <- ilogit(transMLEs[-1])
  param.Lo  <- ilogit(transCI.Lo[-1])
  param.Up  <- ilogit(transCI.Up[-1])
  ## Put MLEs and CIs together
  MLEs <- c(N.est, param.est)
  CI.Lo <- c(N.Lo, param.Lo)
  CI.Up <- c(N.Up, param.Up)
  ## Name the output
  names(MLEs) <- c("N", 
                   paste0("p", 1:np), 
                   paste0("phi", 1:nphi),
                   paste0("beta", 1:nper))
  names(CI.Lo) <- paste0(names(MLEs), ".Lo")
  names(CI.Up) <- paste0(names(MLEs), ".Up")
  ## Output
  allres <- c(MLEs, CI.Lo, CI.Up, nllike, convg)
  ## Note that exp(x)/(1+exp(x)) is NaN if x is large. 
  ## This should be 1 instead.
  allres[which(is.nan(allres))] <- 1 
  return(allres)
}


#################################################################

sim.func <- function(N = 1000, phi = rep(0.8, 3), p = rep(0.2, 12), beta = rep(0.25, 4), 
                     ppInd = matrix(c(1, 3, 4, 6, 7, 9, 10, 12), nrow=4, byrow=T)){
  ## Simulate batch mark data using the latent multinomial model
  ## N: superpopulation size
  ## phi: survival probabilities
  ## p: capture probabilities
  ## beta: entry probabilities
  ## ppInd: starting and ending occasions of each primary period;
  ##        the number of rows of ppInd equals the number of primary periods
  ## -----------------------------------------------------------------
  nper  <- length(beta)
  n <- length(p)
  ## Simulate true capture histories
  caphists <- matrix(0, nrow = N, ncol = n)
  for(i in 1:N){
    ## Primary period when the individual enters the superpopulation
    pp <- which(rmultinom(1, 1, beta) == 1)
    ## Simulate captures for this period
    pp.inds <- c(ppInd[pp,1]:ppInd[pp,2])
    caphists[i, pp.inds] <- sapply(p[pp.inds], function(prob) rbinom(1, 1, prob))  
    ## If this period is not the last one, continue the simulation 
    if(pp < nper) {
      for(j in c((pp+1):nper)){
        surv <- rbinom(1, 1, phi[j-1])
        if(surv == 1){## Individual survives to the next period
          pp.inds <- c(ppInd[j,1]:ppInd[j,2])
          caphists[i, pp.inds] <- sapply(p[pp.inds], function(prob) rbinom(1, 1, prob))   
        }else break
      }
    }
    ## To make it easier to sort out the observed data, we use code 2 to represent recaptures
    for(i in 1:N){
      if(sum(caphists[i,]) > 1) caphists[i,which(caphists[i,]==1)[-1]] <- 2
    }
  }
  return(caphists)
}


#################################################################

run.sims.func <- function(nOccas = c(3, 3, 3, 3), N = 1000, p = rep(0.3, 12), phi = rep(0.9, 3), 
                          beta = rep(1/4, 4), Nsim = 100, record.fails = T, multi.models = F,
                          penalty = 0, sigma = 1.25){
  ## Run one simulation multiple times
  ## -------------------------------------------------------------------  
  ## Total number of occasions
  n <- sum(nOccas)       
  ## Number of primary periods
  nper <- length(nOccas)    
  ## True capture histories
  truehists <- generate.truehists(nOccas) 
  truehists.char <- apply(truehists, 1, paste, collapse = "")
  ## Starting and ending occasions of each primary period  
  ppInd <- find.primperiod.indices(nOccas)                                 
  ## True primary histories
  trueprimhists <- find.primhists(truehists, ppInd)
  ## Starting and ending occasions of event 1 for each of the true primary histories
  eventoneInd <- find.event1.indices(trueprimhists)   
  ## The link matrix connecting the latent and observed data
  linkmat <- find.linkmat(truehists, ppInd)     
  
  ## latprobs <- calc.latprobs(phi, p, beta, truehists, trueprimhists, ppInd, eventoneInd)
  resmat1 <- resmat2 <- resmat3 <- resmat4 <- NULL
  fails1 <- fails2 <- fails3 <- fails4 <- NULL
  for(i in 1:Nsim) {
    catline("\n---------------------------------------------------------\n")
    catline("Iteration ", i)
    ## Simulate data (latent capture histories)
    caphists <- sim.func(N, phi, p, beta, ppInd)
    caphists.char <- apply(caphists, 1, paste, collapse = "")
    latcounts <- table(factor(caphists.char, levels = truehists.char))
    ## Observed data
    obscounts <- (linkmat %*% latcounts)[,1]
    # latvec <- rmultinom(1, N, latprobs)
    # obscounts <- (linkmat %*% latvec)[,1] 
    catline("Observed counts:")
    catline(obscounts)
    ## Fit the data to the true model
    res1 <- try(fitLMM.func(obscounts, linkmat, truehists, trueprimhists, ppInd, eventoneInd, 
                            c(N, p, phi, beta[1:(nper-1)]), "phitpt", penalty, sigma))
    if(!inherits(res1, "try-error")) resmat1 <- rbind(resmat1, c(res1, iter=i))
    else if(record.fails) fails1 <- c(fails1, i)
    
    if(multi.models){
      ## pcphit: constant capture probability and time-varying survival
      res2 <- try(fitLMM.func(obscounts, linkmat, truehists, trueprimhists, ppInd, eventoneInd, 
                              c(N, p[1], phi, beta[1:(nper-1)]), "phitpc", penalty, sigma))
      if(!inherits(res2, "try-error")) resmat2 <- rbind(resmat2, c(res2, iter=i))
      else if(record.fails) fails2 <- c(fails2, i)
      
      ## ptphic: time-varying capture probability and constant survival
      res3 <- try(fitLMM.func(obscounts, linkmat, truehists, trueprimhists, ppInd, eventoneInd, 
                              c(N, p, phi[1], beta[1:(nper-1)]), "phicpt", penalty, sigma))
      if(!inherits(res3, "try-error")) resmat3 <- rbind(resmat3, c(res3, iter=i))
      else if(record.fails) fails3 <- c(fails3, i)
      
      ## pcphic: constant capture probability and survival
      res4 <- try(fitLMM.func(obscounts, linkmat, truehists, trueprimhists, ppInd, eventoneInd, 
                              c(N, p[1], phi[1], beta[1:(nper-1)]), "phicpc", penalty, sigma))
      if(!inherits(res4, "try-error")) resmat4 <- rbind(resmat4, c(res4, iter=i))
      else if(record.fails) fails4 <- c(fails4, i)
    }
  }
  outnames1 <- c("N",
                 paste0("p", 1:n), 
                 paste0("phi", 1:(nper-1)),
                 paste0("beta", 1:nper))
  outnames1 <- c(outnames1, paste0(outnames1, ".Lo"), paste0(outnames1, ".Up"), 
                "nllike", "convg", "iter")
  if(Nsim == 1) names(resmat1) <- outnames1
  else colnames(resmat1) <- outnames1
  
  resdat1 <- data.frame(resmat1)
  if(is.null(fails1)) fails1 <- "None"
  if(record.fails) attributes(resdat1)$fails <- fails1
  
  if(multi.models){
    outnames2 <- c("N",
                   "p", 
                   paste0("phi", 1:(nper-1)),
                   paste0("beta", 1:nper))
    outnames2 <- c(outnames2, paste0(outnames2, ".Lo"), paste0(outnames2, ".Up"), 
                   "nllike", "convg", "iter")
    if(Nsim == 1) names(resmat2) <- outnames2
    else colnames(resmat2) <- outnames2
    
    outnames3 <- c("N",
                   paste0("p", 1:n), 
                   "phi",
                   paste0("beta", 1:nper))
    outnames3 <- c(outnames3, paste0(outnames3, ".Lo"), paste0(outnames3, ".Up"), 
                   "nllike", "convg", "iter")
    if(Nsim == 1) names(resmat3) <- outnames3
    else colnames(resmat3) <- outnames3
    
    outnames4 <- c("N", "p", "phi", paste0("beta", 1:nper))
    outnames4 <- c(outnames4, paste0(outnames4, ".Lo"), paste0(outnames4, ".Up"), 
                   "nllike", "convg", "iter")
    if(Nsim == 1) names(resmat4) <- outnames4
    else colnames(resmat4) <- outnames4
    
    resdat2 <- data.frame(resmat2)
    if(is.null(fails2)) fails2 <- "None"
    if(record.fails) attributes(resdat2)$fails <- fails2
    
    resdat3 <- data.frame(resmat3)
    if(is.null(fails3)) fails3 <- "None"
    if(record.fails) attributes(resdat3)$fails <- fails3
    
    resdat4 <- data.frame(resmat4)
    if(is.null(fails4)) fails4 <- "None"
    if(record.fails) attributes(resdat4)$fails <- fails4
  }
  
  ## Output
  if(multi.models) allres <- list(resdat1, resdat2, resdat3, resdat4)
  else allres <- resdat1
  
  ## Attach the true parameter values 
  attributes(allres)$nOccas  <- nOccas
  attributes(allres)$N       <- N
  attributes(allres)$p       <- p
  attributes(allres)$phi     <- phi
  attributes(allres)$beta    <- beta
  attributes(allres)$penalty <- penalty
  attributes(allres)$sigma   <- sigma

  return(allres)
}

#############################################################

indic.func <- function(expr) ifelse(expr, 1, 0)
## The usual indicator function
 
ilogit <- function(x){
  (1 + exp(-x))^-1
}

#################################################################

catline <- function(...) cat(..., "\n")

#################################################################

backtrans.beta.func <- function(betat){
  ## Get beta parameters (entry probs) from the transformed parameters
  nper <- length(betat) + 1
  beta <- numeric(nper)
  cumsum <- 0
  for(i in 1:nper){
    if(i==nper) beta0 <- 1
    else beta0 <- ilogit(betat[i])
    beta[i] <- beta0 * (1 - cumsum)
    cumsum <- cumsum + beta[i]
  }
  return(beta)
}

#################################################################

trans.beta.func <- function(beta0){
  ## Get transformed beta parameters from original ones
  nparams <- length(beta0) 
  beta0t <- numeric(nparams)
  cumsum <- 0
  for(i in 1:nparams){
    beta0t[i] <- logit(beta0[i]/(1-cumsum))
    cumsum <- cumsum + beta0[i]
  }
  return(beta0t)
}
